# Supplementary material for: Modulation of the Translation Efficiency of Heterologous mRNA and Target Protein Stability in a Plant System: The Case Study of Interferon-αA
Source: Plants (Basel). 2022 Sep 20;11(19):2450. doi: 10.3390/plants11192450 (PMC9573741; doi:10.3390/plants11192450)
Supplement: Supplementary file 1 [file plants-11-02450-s001.zip]

Archive with 15 entries (14 files):
- Supplementary_Materials/
- Supplementary_Materials/Figure S1_A.pdf
- Supplementary_Materials/Figure S1_B.pdf
- Supplementary_Materials/Figure S1_C.pdf
- Supplementary_Materials/Figure S1_D.pdf
- Supplementary_Materials/Figure S1_E.pdf
- Supplementary_Materials/Figure S1_F.pdf
- Supplementary_Materials/Figure S2_A.pdf
- Supplementary_Materials/Figure S2_B.pdf
- Supplementary_Materials/Figure S2_C.pdf
- Supplementary_Materials/Figure S2_D.pdf
- Supplementary_Materials/Figure S2_E.pdf
- Supplementary_Materials/Figure S3.pdf
- Supplementary_Materials/Figure S4.pdf
- Supplementary_Materials/Table S1.xlsx
