# Supplementary material for: Modulation of the Translation Efficiency of Heterologous mRNA and Target Protein Stability in a Plant System: The Case Study of Interferon-αA
Source: Plants (Basel). 2022 Sep 20;11(19):2450. doi: 10.3390/plants11192450 (PMC9573741; doi:10.3390/plants11192450)
Supplement: Supplementary file 1 [file plants-11-02450-s001.zip › Supplementary_Materials/Table S1.xlsx]

## Sheet:  Sheet1
Table S1. Primers for engineering plant expression vectors
Name	Subsequence	Purpose
L53dummy_S	GACAACAATCCATGGCGAAGAGCGTCAGCAAGGGCGAGGAGTTCTGTTCACCGGGGTGCTGTACAAGGCTCTTCG	S-part to stub the cloning site at position 53 a.a.
L53dummy_AS	GATATCGATTTCGTCCGAAGAGCCTTGTACAGCACCCCGGTGAACAGAACTCCTCGCCCTTGCTGACGCTCTTCG	AS-part to stub the cloning site at the 53 a.a.
L53_F1	GAGTTTTTAGGAAAGGACACAAC	primer for linearization of pQE30-licBM3 vector at position 53 a.a.
L53_R1	CCATGGATTGTTGTCCGAAG	primer for linearization of pQE30-licBM3 vector at position 53 a.a.
L53_F2	GACGAAATCGATATCGAGTTTTAG	primer for linearization of pQE30-licBM3 vector at position 53 a.a.
L53_R2	CGAAGGTCCTGTATAAGTGAAG	primer for linearization of pQE30-licBM3 vector at position 53 a.a.
L_Apa_F	GACGGGCCCATGGGCGGTTC	primer for completion of the flanking ApaI to the lichenase gene
L_Sma_R	CTACCCGGGCTATTAATATTCCCTGTCAAG	primer for completion of the flanking SmaI to the lichenase gene
L53_ARG_F	CCCATGCGTGGTTCATATCCGTATA	primer for linearization of the pQE30-L53 vector, to replace the second amino acid
L53_ARG_R	CCCGTCCTCTCCAAATGAAATGAAC	primer for linearization of the pQE30-licBM3 vector, to replace the second amino acid
UTR87S	TCATTTGGAGAGGACTCGACTATAAGAGGTCATTTTTACAACAATTACCAACAACAACAAACAACAAACAACATTACAATTACATTTACAATTATCGATACC	S-part of the synthetic 5'-UTR
UTR87AS	ATATGAACCGCCCATGGTATCGATAATTGTAAATGTAATTGTAATGTTGTTTGTTGTTTGTTGTTGTTGGTAATTGTTGTAAAAATGACCTCTTATAGTCGA	AS-part of the synthetic 5'-UTR
L53_87_F1	CCGTATAAAAGCGGTGAATATC	primer for linearization of pQE30-L53 vector, for integration of synthetic 5'-UTR
L53_87_R1	GTCCTCTCCAAATGAAATGAAC	primer for linearization of pQE30-L53 vector, for integration of synthetic 5'-UTR
L53_87_F2	ATGGGCGGTTCATATCCG	primer for linearization of pQE30-L53 vector, for integration of synthetic 5'-UTR
L53_87_R2	AATGAACTTCCTTATAGAGGAA	primer for linearization of pQE30-L53 vector, for integration of synthetic 5'-UTR
INM_F1	TGTGATCTGCCCCAGAC	primer for amplification of the modified interferon gene
INM_R1	GTTCCCCTGTTGAAACAACAC	primer for amplification of the modified interferon gene
INM_F2	TGGTGTGATCTGCCCCA	primer for amplification of the modified interferon gene
INM_R2	TCCCTGTTGAAACAACACCCTC	primer for amplification of the modified interferon gene
INM_Apa_F	GACGGGCCCATGTGTGATC	primer for amplification of the modified interferon gene
INM_Sma_R	CCCGGGCTATTATTATCCCTGTTGAAAC	primer for amplification of the modified interferon gene
INN_F1	TGTGATCTGCCGCAGACTC	primer for amplification of native interferon gene
INN_R1	GTCGCCCTGCTGGAACAGC	primer for amplification of native interferon gene
INN_F2	TGGTGTGATCTGCCGCAGA	primer for amplification of native interferon gene
INN_R2	GCCCTGCTGGAACAGCACT	primer for amplification of native interferon gene
